# Supplementary material for: Curcumin and Selenium Synergistically Alleviate Oxidative Stress in IPEC-J2 Cells and ICR Mice
Source: Biology (Basel). 2025 Aug 23;14(9):1117. doi: 10.3390/biology14091117 (PMC12467055; doi:10.3390/biology14091117)
Supplement: Supplementary file 1 [file biology-14-01117-s001.zip]

Archive with 1 entries (1 files):
- biology-3790378-supplementary.pdf
